# Supplementary material for: The production and secretion of tRNA-derived RNA fragments in the corn smut fungus Ustilago maydis
Source: Front Fungal Biol. 2022 Aug 4;3:958798. doi: 10.3389/ffunb.2022.958798 (PMC10512261; doi:10.3389/ffunb.2022.958798)
Supplement: Supplementary file 2 [file Table_1.xlsx]

## Sheet: Sheet1
Supplementary Table S1. Primers used in this study.
Name*1	Sequence (5'-3')
UMAG_02611_LB-FW	ATAAGCTTGATATCGAATATTTCCAAGGTGGAAAGCCAGTT
UMAG_02611_LB-RV	TTGTCACGCCATGGTCATGAGACCGCAGTATCGGT
UMAG_02611_Hyg-FW	TACTGCGGTCTCATGACCATGGCGTGACAATTGCG
UMAG_02611_Hyg-RV	GGAGGTGGGTTGTGGTATTAATGCGGCCGCACAGC
UMAG_02611_RB-FW	GCGGCCGCATTAATACCACAACCCACCTCCCTCAA
UMAG_02611_RB-RV	GCTCTAGAACTAGTGAATATTCCAAGAACCTCGAGTTTGTT
UMAG_03023_LB-FW	ATAAGCTTGATATCGAGCACGGATGCTCGGAATGC
UMAG_03023_LB-RV	TTGTCACGCCATGGTTCTTAGCGCACAAGGAAAAA
UMAG_03023_GenR-FW	CCTTGTGCGCTAAGAACCATGGCGTGACAATTGCG
UMAG_03023_GenR-RV	AAAGGGCCGCCCAAATATTAATGCGGCCGCACTCC
UMAG_03023_RB-FW	GCGGCCGCATTAATATTTGGGCGGCCCTTTCTTCA
UMAG_03023_RB-RV	GGCGGCCGCTCTAGAACTAGTGCAAGCAGTCGCTTCCCCCTG
UMAG_02611_CP-FW	GTACTGAGAGTGCACCATATGTCTGACGCAGCGACATGGCA
UMAG_02611_CP-RV	CGGGCACGTCGTAGGGGTAACCACCCTTGGGTAGATATCTGATGC
*1, "-FW" denotes forward primer, "-RV" denotes reverse primer.
