# Supplementary material for: The production and secretion of tRNA-derived RNA fragments in the corn smut fungus Ustilago maydis
Source: Front Fungal Biol. 2022 Aug 4;3:958798. doi: 10.3389/ffunb.2022.958798 (PMC10512261; doi:10.3389/ffunb.2022.958798)
Supplement: Supplementary file 3 [file Table_2.xlsx]

## Sheet: Sheet1
Supplementary Table S2. U. maydis strains used in this study.
Strain	Note	Genotype	Reference
SG200	solopathogenic strain	a1 mfa2 bE1 bW2	Kamper et al., 2006
U. maydis SG200Δ02611Δ03023 #2	knockout strain	a1 mfa2 bE1 bW2 ΔUMAG_02611 ΔUMAG_03023	in this study
U. maydis SG200Δ02611Δ03023 #3	knockout strain	a1 mfa2 bE1 bW2 ΔUMAG_02611 ΔUMAG_03023	in this study
U. maydis SG200Δ02611#3-UMAG_02611-HA #3	complementation strain	a1 mfa2 bE1 bW2 ΔUMAG_02611 ipr[UMAG_02611-HA]ips	in this study
