# Supplementary material for: The production and secretion of tRNA-derived RNA fragments in the corn smut fungus Ustilago maydis
Source: Front Fungal Biol. 2022 Aug 4;3:958798. doi: 10.3389/ffunb.2022.958798 (PMC10512261; doi:10.3389/ffunb.2022.958798)
Supplement: Supplementary file 4 [file Table_3.xlsx]

## Sheet: tRNA_5half
Supplementary Table S3. Sequences detected by RNA-seq analysis of small RNAs in U. maydis.
Sequence	Count	Percentage	Possible Source
GCATTGGTAGTGTAGTGGTATCACGGGACGT	38746	3.44115	tRNA-Gly-GCC
GGTTGTATGGAGTAGTTGGTTAACTTAGGA	25490	2.26384	tRNA-Gln-CTG
GCATTGGTAGTGTAGTGGTATCACGGGA	24045	2.13551	tRNA-Gly-GCC
GGTTGTATGGAGTAGTTGGTTAACTTAGGAG	20929	1.85877	tRNA-Gln-CTG
GCATTGGTAGTGTAGTGGTATCACGGGACGTT	14573	1.29427	tRNA-Gly-GCC
GGTTGTATGGAGTAGTTGGTTAACTTAGGAGATTC	12374	1.09897	tRNA-Gln-CTG
GGTTGTATGGAGTAGTTGGTTAACTTAGGAGAT	12168	1.08068	tRNA-Gln-CTG
GGTTGTATGGAGTAGTTGGTTAACTTAGG	9713	0.862641	tRNA-Gln-CTG
GCATTGGTAGTGTAGTGGTATCACGGG	7504	0.666453	tRNA-Gly-GCC
GCTTCGTTAGCGTAGTTGGATTATCGCATCCGTC	7494	0.665565	tRNA-Ile-AAT
GGGCCAATCGTATAGTGGCTTATTATGCTGT	6593	0.585544	tRNA-Pro-AGG
GCTTCGTTAGCGTAGTTGGATTATCGCATCCGTCT	5641	0.500994	tRNA-Ile-AAT
GCATTGGTAGTGTAGTGGTATCACGGGAC	5458	0.484741	tRNA-Gly-GCC
GCATTGGTAGTGTAGTGGTATCACGGGACG	5347	0.474883	tRNA-Gly-GCC
TCCCAGTTAGTACAATGGTTAGTATAGGGCACTC	5059	0.449305	tRNA-Glu-CTC
GGGCCAATCGTATAGTGGCTTATTATGCTG	3942	0.350101	tRNA-Pro-AGG
GCACTGATAGTTCAGTGGTAGAATTCTTGCC	3310	0.293971	tRNA-Gly-TCC
GCTTCGTTAGCGTAGTTGGATTATCGCATCCG	2973	0.264041	tRNA-Ile-AAT
GGGCCAATCGTATAGTGGCTTATTATGCTGTCTT	2633	0.233845	tRNA-Pro-AGG
GGTCGTATGGAGTAGTGGTCAACTTAGGA	2527	0.224431	tRNA-Gln-TTG
TCCGAATTAGTTTAGTGGCTATGACGGCGCCT	2502	0.22221	tRNA-Asp-GTC
GGTCGTATGGAGTAGTGGTCAACTTAGGAG	2458	0.218302	tRNA-Gln-TTG
GCACTGATAGTTCAGTGGTAGAATTCTTG	2433	0.216082	tRNA-Gly-TCC
GCTTCGTTAGCGTAGTTGG	2305	0.204714	tRNA-Ile-AAT
GGGCCAATCGTATAGTGGCTTATTATGCTGTCT	2202	0.195566	tRNA-Pro-AGG
GCTTCGTTAGCGTAGTTGGATTATCGCATCCGT	1987	0.176471	tRNA-Ile-AAT
GCTTCGTTAGCGTAGTTGGATTATCGCATCCGTCTG	1615	0.143433	tRNA-Ile-AAT
GGTTGCTTCGTCCAGTGGTAGGATACCTCTT	1453	0.129045	tRNA-Pro-CGG
TCCGAATTAGTTTAGTGGCTATGACGGCGCCTT	1409	0.125138	tRNA-Asp-GTC
GCACTGATAGTTCAGTGGTAGAATTCTTGC	1321	0.117322	tRNA-Gly-TCC
GCGTCTATGGTGAAGTGGTTATCATATCTC	1298	0.115279	tRNA-Gly-CCC
GGTTGCTTCGTCCAGTGGTAGGATACCTCTTTC	1267	0.112526	tRNA-Pro-CGG
GCGTCTATGGTGAAGTGGTTATCATATCTCTT	1256	0.111549	tRNA-Gly-CCC
GATCGTGTAATGTAGTGGTTAGCATTCCAG	1179	0.104711	tRNA-Gln-TTG
GATCGTGTAATGTAGTGGTTAGCATTCCA	1136	0.100892	tRNA-Gln-TTG
GCACTGATAGTTCAGTGGTAGAATTCTT	1134	0.100714	tRNA-Gly-TCC
GCACTGATAGTTCAGTGGTAGAATTCTTGCCTTCC	1132	0.100536	tRNA-Gly-TCC
Note: These sequences are derived from 5' end of tRNAs

## Sheet: tRNA_3half
Supplementary Table S3. Sequences detected by RNA-seq analysis of small RNAs in U. maydis.
Sequence	Count	Percentage	Possible Source
TGCTATCTTCGGGCGTGGGTTCGAATCCCACTCTTGTCACC	5594	0.49682	tRNA-Leu-AAG
CTGCTATCTTCGGGCGTGGGTTCGAATCCCACTCTTGTCA	5365	0.476482	tRNA-Leu-AAG
CGGCGCAGACCCGGGTTCAATTCCCGGATTCGGAG	4897	0.434917	tRNA-Asp-GTC
TTAATGCTAAGGTCGGCGGTTCGAGCCCGCCCGGGGTCGCC	3872	0.343884	tRNA-Asn-GTT
CACCATAGGTCGCCGGTTCGATTCCGGCTGTCCGGA	3091	0.274521	tRNA-Tyr-GTA
TGCTAAGGTCGGCGGTTCGAGCCCGCCCGGGGTCGCC	2877	0.255515	tRNA-Asn-GTT
TGAAGAGGTCAGTCGTTCGAGTCGGCTAGGAGGCACC	2474	0.219723	tRNA-Thr-AGT
TCGCAGTCTTCGGGCGTGGGTTCGAATCCCACTCTTGTCA	2462	0.218658	tRNA-Leu-CAG
TAATGCTAAGGTCGGCGGTTCGAGCCCGCCCGGGGTCGCC	2245	0.199385	tRNA-Asn-GTT
CTGCTATCTTCGGGCGTGGGTTCGAATCCCACTCTTGTCACC	1898	0.168567	tRNA-Leu-AAG
TAACACCATAGGTCGCCGGTTCGATTCCGGCTGTCCGGACC	1678	0.149028	tRNA-Tyr-GTA
AATGCTAAGGTCGGCGGTTCGAGCCCGCCCGGGGTCGCC	1539	0.136683	tRNA-Asn-GTT
CCGAGCAGACGGATGTTCGATTCCTCCAGACCGCA	1534	0.136239	tRNA-His-GTG
CTGCTATCTTCGGGCGTGGGTTCGAATCCCACTCTTGTCAC	1486	0.131976	tRNA-Leu-AAG
CACCATAGGTCGCCGGTTCGATTCCGGCTGTCCGGAC	1459	0.129578	tRNA-Tyr-GTA
TCACGGCGCAGACCCGGGTTCAATTCCCGGATTCGGAG	1261	0.111993	tRNA-Asp-GTC
ACACCATAGGTCGCCGGTTCGATTCCGGCTGTCCGGACC	1223	0.108618	tRNA-Tyr-GTA
CACCATAGGTCGCCGGTTCGATTCCGGCTGTCCGGACC	1185	0.105243	tRNA-Tyr-GTA
CCATCGTCCCGACCGGGGTTCGATTCCCCGTCAATGCACC	1166	0.103556	tRNA-Gly-GCC
ATGCTAAGGTCGGCGGTTCGAGCCCGCCCGGGGTCGCC	1156	0.102668	tRNA-Asn-GTT
Note: These sequences are derived from 3' end of tRNAs

## Sheet: 5.8S rRNA
Supplementary Table S3. Sequences detected by RNA-seq analysis of small RNAs in U. maydis.
Sequence	Count	Percentage	Possible Source
AATCTGGGGAGCATGCCTGTTTGAGGGCCG	60575	5.37985	5.8S Derived
ATCTGGGGAGCATGCCTGTTTGAGGGCCG	33434	2.96937	5.8S Derived
TCTGGGGAGCATGCCTGTTTGAGGGCCG	6252	0.555259	5.8S Derived
TAATCTGGGGAGCATGCCTGTTTGAGGGCCG	1965	0.174518	5.8S Derived
AATCTGGGGAGCATGCCTGTTTGAGGGCCGC	1700	0.150982	5.8S Derived
Note: These sequences are derived from 3' end of 5.8S ribosomal RNA

## Sheet: whole data
Supplementary Table S3. Sequences detected by RNA-seq analysis of small RNAs in U. maydis.
Sequence	Count	Percentage
AATCTGGGGAGCATGCCTGTTTGAGGGCCG	60575	5.37985
GCATTGGTAGTGTAGTGGTATCACGGGACGT	38746	3.44115
ATCTGGGGAGCATGCCTGTTTGAGGGCCG	33434	2.96937
GGTTGTATGGAGTAGTTGGTTAACTTAGGA	25490	2.26384
GCATTGGTAGTGTAGTGGTATCACGGGA	24045	2.13551
GGTTGTATGGAGTAGTTGGTTAACTTAGGAG	20929	1.85877
GCATTGGTAGTGTAGTGGTATCACGGGACGTT	14573	1.29427
GGTTGTATGGAGTAGTTGGTTAACTTAGGAGATTC	12374	1.09897
GGTTGTATGGAGTAGTTGGTTAACTTAGGAGAT	12168	1.08068
GGTTGTATGGAGTAGTTGGTTAACTTAGG	9713	0.862641
GCATTGGTAGTGTAGTGGTATCACGGG	7504	0.666453
GCTTCGTTAGCGTAGTTGGATTATCGCATCCGTC	7494	0.665565
TGCTATCTTCGGGCGTGGGTTCGAATCCCACTCTTGT	6900	0.61281
GGGCCAATCGTATAGTGGCTTATTATGCTGT	6593	0.585544
TCTGGGGAGCATGCCTGTTTGAGGGCCG	6252	0.555259
GCTTCGTTAGCGTAGTTGGATTATCGCATCCGTCT	5641	0.500994
TGCTATCTTCGGGCGTGGGTTCGAATCCCACTCTTGTCACC	5594	0.49682
CTGCTATCTTCGGGCGTGGGTTCGAATCCCACTCTTGT	5591	0.496554
GCATTGGTAGTGTAGTGGTATCACGGGAC	5458	0.484741
ATTGGTAGTGTAGTGGTATCACGGGA	5403	0.479857
CTGCTATCTTCGGGCGTGGGTTCGAATCCCACTCTTGTCA	5365	0.476482
GCATTGGTAGTGTAGTGGTATCACGGGACG	5347	0.474883
CATTGGTAGTGTAGTGGTATCACGGGACGT	5163	0.458542
TCCCAGTTAGTACAATGGTTAGTATAGGGCACTC	5059	0.449305
CGGCGCAGACCCGGGTTCAATTCCCGGATTCGGAG	4897	0.434917
TTAATGCTGAGGTCGGCGGTTCGAGCCCGCCTGGGGTCGCC	4693	0.4168
CACGGCGCAGACCCGGGTTCAATTCCCGGATTCGG	4005	0.355696
GGGCCAATCGTATAGTGGCTTATTATGCTG	3942	0.350101
TTAATGCTAAGGTCGGCGGTTCGAGCCCGCCCGGGGTCGCC	3872	0.343884
TCGTCCCGACCGGGGTTCGATTCCCCGTCAATGC	3545	0.314842
GCACTGATAGTTCAGTGGTAGAATTCTTGCC	3310	0.293971
CGGCGCAGACCCGGGTTCAATTCCCGGATTCGG	3275	0.290863
CACCATAGGTCGCCGGTTCGATTCCGGCTGTCCGGA	3091	0.274521
TGAAGAGGTCAGTCGTTCGAGTCGGCTAGGAGG	3065	0.272212
TCGCAGTCTTCGGGCGTGGGTTCGAATCCCACTCTTGT	3048	0.270702
GCTTCGTTAGCGTAGTTGGATTATCGCATCCG	2973	0.264041
TGCTAAGGTCGGCGGTTCGAGCCCGCCCGGGGTCGCC	2877	0.255515
CGCAGTCTTCGGGCGTGGGTTCGAATCCCACTCTTGT	2825	0.250897
CATTGGTAGTGTAGTGGTATCACGGGA	2633	0.233845
GGGCCAATCGTATAGTGGCTTATTATGCTGTCTT	2633	0.233845
TAATGCTGAGGTCGGCGGTTCGAGCCCGCCTGGGGTCGCC	2530	0.224697
GGTCGTATGGAGTAGTGGTCAACTTAGGA	2527	0.224431
ATTGGTAGTGTAGTGGTCTCACGGGA	2518	0.223631
TCCGAATTAGTTTAGTGGCTATGACGGCGCCT	2502	0.22221
TGAAGAGGTCAGTCGTTCGAGTCGGCTAGGAGGCACC	2474	0.219723
TCGCAGTCTTCGGGCGTGGGTTCGAATCCCACTCTTGTCA	2462	0.218658
GGTCGTATGGAGTAGTGGTCAACTTAGGAG	2458	0.218302
CTGCTATCTTCGGGCGTGGGTTCGAATCCCACTCTTGTC	2454	0.217947
GCACTGATAGTTCAGTGGTAGAATTCTTG	2433	0.216082
CGGCGCAGACCCGGGTTCAATTCCCGGATTCGGA	2392	0.212441
GCTTCGTTAGCGTAGTTGG	2305	0.204714
TAATGCTAAGGTCGGCGGTTCGAGCCCGCCCGGGGTCGCC	2245	0.199385
CCGAGCAGACGGATGTTCGATTCCTCCAGACCGC	2220	0.197165
ACGGCGCAGACCCGGGTTCAATTCCCGGATTCGG	2204	0.195744
GGGCCAATCGTATAGTGGCTTATTATGCTGTCT	2202	0.195566
TAATCTGAATGTCGTGGGTTCGAGCCCCACGTTGGGAGCC	2089	0.18553
GCCAATCGTATAGTGGCTTATTATGCTGT	2088	0.185442
GTTGTATGGAGTAGTTGGTTAACTTAGGAGAT	2075	0.184287
CGAGCAGACGGATGTTCGATTCCTCCAGACCG	2043	0.181445
GCTTCGTTAGCGTAGTTGGATTATCGCATCCGT	1987	0.176471
TAATCTGGGGAGCATGCCTGTTTGAGGGCCG	1965	0.174518
CATTGGTAGTGTAGTGGTATCACGGGACGTT	1953	0.173452
GTTGTATGGAGTAGTTGGTTAACTTAGGA	1930	0.171409
CTGCTATCTTCGGGCGTGGGTTCGAATCCCACTCTTGTCACC	1898	0.168567
GTTGTATGGAGTAGTTGGTTAACTTAGGAG	1809	0.160663
TCGCAGTCTTCGGGCGTGGGTTCGAATCCCACTCTTGTC	1715	0.152314
AATCTGGGGAGCATGCCTGTTTGAGGGCCGC	1700	0.150982
TAACACCATAGGTCGCCGGTTCGATTCCGGCTGTCCGGACC	1678	0.149028
GCTTCGTTAGCGTAGTTGGATTATCGCATCCGTCTG	1615	0.143433
TGCTAAGGTCGGCGGTTCGAGCCCGCCCGGGG	1562	0.138726
AATGCTAAGGTCGGCGGTTCGAGCCCGCCCGGGGTCGCC	1539	0.136683
CCGAGCAGACGGATGTTCGATTCCTCCAGACCGCA	1534	0.136239
TTATCGCATCCGTC	1531	0.135973
CGGTCTTAGTATAGTGGTCTAGTACAGCT	1514	0.134463
CTGCTATCTTCGGGCGTGGGTTCGAATCCCACTCTTGTCAC	1486	0.131976
CACCATAGGTCGCCGGTTCGATTCCGGCTGTCCGGAC	1459	0.129578
GGTTGCTTCGTCCAGTGGTAGGATACCTCTT	1453	0.129045
TCCGAATTAGTTTAGTGGCTATGACGGCGCCTT	1409	0.125138
ACTGATAGTTCAGTGGTAGAATTCTTG	1409	0.125138
ACCCACCTTTTGGACTTAAAAGC	1405	0.124782
CCGAGCAGACGGATGTTCGATTCCTCCAGACCG	1401	0.124427
GCAGACGGATGTTCGATTCCTCCAGAC	1389	0.123361
GGCGCAGACCCGGGTTCAATTCCCGGATTCGG	1360	0.120786
TCAATTCCCGGATTCGGAGCC	1358	0.120608
GCACTGATAGTTCAGTGGTAGAATTCTTGC	1321	0.117322
GCGTCTATGGTGAAGTGGTTATCATATCTC	1298	0.115279
GGTTGCTTCGTCCAGTGGTAGGATACCTCTTTC	1267	0.112526
TCACGGCGCAGACCCGGGTTCAATTCCCGGATTCGGAG	1261	0.111993
TTGTTGGCCCCT	1257	0.111638
GCGTCTATGGTGAAGTGGTTATCATATCTCTT	1256	0.111549
GTTGTATGGAGTAGTTGGTTAACTTAGGAGATTC	1253	0.111283
ACACCATAGGTCGCCGGTTCGATTCCGGCTGTCCGGACC	1223	0.108618
ATTGGTAGTGTAGTGGTATCACGGG	1221	0.108441
CACCATAGGTCGCCGGTTCGATTCCGGCTGTCCGGACC	1185	0.105243
GATCGTGTAATGTAGTGGTTAGCATTCCAG	1179	0.104711
CCATCGTCCCGACCGGGGTTCGATTCCCCGTCAATGCACC	1166	0.103556
ATGCTAAGGTCGGCGGTTCGAGCCCGCCCGGGGTCGCC	1156	0.102668
GATCGTGTAATGTAGTGGTTAGCATTCCA	1136	0.100892
GCACTGATAGTTCAGTGGTAGAATTCTT	1134	0.100714
GCACTGATAGTTCAGTGGTAGAATTCTTGCCTTCC	1132	0.100536
Note: These are overrepresented sequences more than 0.1 %

## Sheet: Summary
Supplementary Table S3. Sequences detected by RNA-seq analysis of small RNAs in U. maydis.
Type	Number of sequence reads
Total	493820
5'-tRNA	244606
3'-tRNA	48462
5.8S	103926
Others	96826
Note: Pie chart shown in Figure 2B is generated on the basis of this data

## Sheet: Sequence statistics
Supplementary Table S3. The statistics of eliminating artifacts and mapping
Total reads	1140035
After QC and trimming	1138048
mapped on maydis 521 genome	720285
% aligned	63.29
Supplementary Table S3. the size distribution of reads obtained
